# Supplementary material for: Versatile Graphene Oxide and Its Organo-Modified Analogs for the Removal of Pharmaceutical Compounds
Source: Materials (Basel). 2026 May 7;19(10):1916. doi: 10.3390/ma19101916 (PMC13209116; doi:10.3390/ma19101916)
Supplement: Supplementary file 1 [file materials-19-01916-s001.zip]

Archive with 1 entries (1 files):
- materials-4266491-supplementary.pdf
